# Supplementary material for: Contributions of Retinoid Signaling to Autism-like Behaviors Induced by Early Postnatal Lead Exposure in the Mouse Cerebellum
Source: Curr Issues Mol Biol. 2025 Oct 18;47(10):861. doi: 10.3390/cimb47100861 (PMC12563089; doi:10.3390/cimb47100861)
Supplement: Supplementary file 1 [file cimb-47-00861-s001.zip]

Archive with 1 entries (1 files):
- cimb-3911623-supplementary.pdf
